# Supplementary material for: Multiparameter immunoprofiling for the diagnosis and differentiation of progressive versus nonprogressive nontuberculous mycobacterial lung disease–A pilot study
Source: PLoS One. 2024 Apr 19;19(4):e0301659. doi: 10.1371/journal.pone.0301659 (PMC11029658; doi:10.1371/journal.pone.0301659)
Supplement: S1 Data — (XLSX) [file pone.0301659.s003.xlsx]

## Sheet: Participants raw data
Unexposed control group	Age	Sex (0=Male, 1=female)	Ethnicity (0=Caucasian; 1=African American; 2=Asian-Pacific; 3=Hispanics; 4=Others)	ELISPOT (RD1-nil)	ELISPOT (MTB300-nil)	ELISPOT (PPD-nil)	ELISPOT (Candida-nil)	ELISPOT (antiCD3-nil)	ELISPOT (MTB300-RD1)	ELISPOT (RD1-nil)/(PPD-nil)%	ELISPOT (MTB300-nil)/(PPD-nil) %	ELISPOT (MTB300-nil)/(Candida-nil)%	ELISPOT (PPD-nil)/(Candida-nil)	ELISPOT (RD1-nil)/(antiCD3-nil) %	FC CD3+CD4+CD25+CD134+(RD1-nil)	CD3+CD4+CD25+CD134+ (MTB300-nil)	CD3+CD4+CD25+CD134+ (PPD-nil)	FC CD4 CD3+CD4+CD25+CD134+ (Candida-nil)	FC CD3+CD4+CD25+CD134+ (antiCD3-nil)	FC CD3+CD8+CD25+CD134+ (RD1 Ag-nil)	FC CD3+CD8+CD25+CD134+ (MTB300-nil)	FC CD3+CD8+CD25+CD134+ (PPD-nil)	FC CD3+CD8+CD25+CD134+ (Candida-nil)	FC CD3+CD8+CD25+CD134+ (antiCD3-nil)
1	44	0	0	0		94.6667	204.667	771		0			0.46254	0	0.01		0.01	0.01	21.92	0.09		0.11	0.07	15.57
2	65	1	0	41		146	146	618.833		28.0822			1	6.62537	0.03		0.02	0.08	4.97	0.02		0.05	0.04	5.09
3	30	0	0	0		106	106	815.333		0			1	0	0.02		0.01	0.01	11.76	0		0	0	3.03
4	66	1	0	13.3333		2.66667	25.6663	385.666		500			0.103897	3.45722	0.01		0	2.85	11.79	0		0	1.43	2.78
5	68	1	0	0		27.5	27.5	337.667		0			1	0	0		0.05	0	0.69	0		0.02	0	0.12
6	60	0	0	0		23.3333	173.333	300.667		0			0.134616	0	0		0	0.23	3.93	0		0.05	0.08
7	72	1	0	70		130.5	196.833	320.5		53.6398			0.662999	21.8409	0		0	0.03	2.78	0		-0.02	0.08	0.2
8	35	0	0	0	49.66	76.66	231	602.33	51	0	64.7795	21.4978	0.331861	0	0	0.03	0	0.21	7.01	0	0	-0.02	0	0.37
9	30	1	0	23.66	14.66	1.33	102	446	0	1778.95	1102.26	14.3725	0.0130392	5.30493	0	0	0	0	10.93	0.02	0	0.02	0.01	1.54
10	65	1	0	255.33	445.66	402	367.66	480	190.33	63.5149	110.861	121.215	1.0934	53.1938	0.17	0.96	0	0.84	16.84	0	0	0.85	0	2.78
11	43	0	2												0	0.4	0	0	34.45	0	0.05	0.02	0.01	3.94
12	25	1	0	102.83	0	0	26.83		0	0	3950	0	0
13	39	1	3	0	0	0	0		0	73.7705	154.098	146.875	95.3125
14	26	1	0	0	0	0	0		37.8333	96.5455	55.2727	63.8655	115.546
15	39	1	0	11	0	0	0		0	0	102.74	394.737	384.211
16	25	1	0	0	0	0	0		0	0	71.4286	76.3889	106.944
17	43	1	0	0	0	0	0		0	3.37838	65.991	81.1634	122.992
18	31	1	0	0	0	0	0		0	4.10959	98.6301	400	405.556
19	34	1	0	0	0	0	0		0	131.944	601.389	244.633	40.678
20	30	1	0	0.5	0	0	9		0	0	24.6753	0	0
21	30	1	0	3.33333	0	0	3		0	0	30	0	0
22	26	1	0												0	1.34	0.14	0.25	18.7	0	0	0	0	2.77
Mean	37			0	0	0.665	26.2482	463	0	1.68919	98.6301	76.3889	1	1.72861	0	0.4	0	0.055	11.345	0	0	0.02	0.01	2.78
Nonprogressive NTM group
23	78	1	0	0	40	19	11.33	585	48.33	0	210.526	353.045	1.67696	0	0	0.83	0	0.59	17.67	0.09	0.04	0.08	0.11	4.74
24	83	1	0	62.34	379.34	230.67	185.34	930.67	317	27.0256	164.451	204.672	1.24458	6.6984	0	0.92	0.1	0.55	36.05	0.03	0.01	0.01	0.05	8.94
25	71	1	0	55.66	152.33	645	603	825.33	96.67	8.62946	23.6171	25.262	1.06965	6.74397	0.12	0.09	0.2	0.14	8.13	0.12	0.02	0.11	0.06	0.31
26	60	1	0	1.34	117.34	205.34	19.67	768.34	116	0.652576	57.1442	596.543	10.4392	0.174402	0.04	0.37	0.1	0.4	9.9	0	0	0.1	0.12	0.27
27	63	1	0	330.67	472.34	308.34	499	390.34	141.67	107.242	153.188	94.6573	0.617916	84.7133	0	0.5	0	1.38	16.38	0	0.84	0.49	0.62	3.49
28	74	1	0	3.66	92.33	14.33	152	408	88.67	25.5408	644.313	60.7434	0.0942763	0.897059	0.07	0.68	0.46	2.57	30.56	0.03	0	0.07	0.25	6.39
29	79	1	0	31	142.67	90.33	98.67	1124.67	111.67	34.3186	157.943	144.593	0.915476	2.75636	0	0.16	0.26	0.19	28.37	0	0.07	0.26	0.1	20.1
30	29	0	0	26	395.33	354.33	349	1165.66	369.33	7.33779	111.571	113.275	1.01527	2.2305	0.1	0.26	0.16	0.81	62.07	0.06	0	0	0	17.47
31	61	1	0												0	0	0.01	0.03	52.49	0	0	0.06	0	21.2
32	82	1	0												0	0.22	0	0.25	18.74	0.02	0	0.02	0.04	1.26
Mean	72.5			28.5	147.5	218.005	168.67	796.835	113.835	17.0851	155.566	128.934	1.04246	2.49343	0	0.315	0.1	0.475	23.555	0.025	0.005	0.075	0.08	5.565
Progressive NTM group
33	51	1	0	14	0	51.33	11	303.67	0	27.2745	0	0	4.66636	4.61027	0.67	2.19	0.1	1.21	30.55	0.56	1.03	0.32	0.96	4.88
34	69	1	0	472	466.67	575.67	580	506	0	81.9914	81.0655	80.4603	0.992534	93.2806	0	0.15	0.06	0	10.15	0	1.32	0.66	0.81	1.67
35	54	1	0	382	98.67	400	335	710.67	0	95.5	24.6675	29.4537	1.19403	53.7521	0.03	0.24	0.55	1.26	35.78	0	0.27	0.34	0.12	0.65
36	59	1	0	87	197.67	166	352	436	110.67	52.4096	119.078	56.1563	0.471591	19.9541	0	0.69	0.07	2.46	20.51	0	0.17	0.32	0.77	4.4
37	52	0	2	21.34	10.67	25.34	178	275.34	0	84.2147	42.1073	5.99438	0.14236	7.75042	0	0.23	0.52	0	4.85	0.11	0.22	0	0.07	0
38	78	1	0	124	316.66	251.33	258.66	645.33	192.66	49.3375	125.994	122.423	0.971662	19.215	0.13	0.1	0	0	7.2	0.08	0.14	0.06	0.04	1.08
39	78	1	0												0	0.92	1.39	0	41.79	0	0.06	0.12	0	4.21
40	64	1	0												0	0.01	0.04	0	25.16	0.05	0	0	0.04	4.54
Mean	61.5			105.5	148.17	208.665	296.83	471	0	67.2005	61.5864	42.805	0.982098	19.5846	0	0.235	0.085	0	22.835	0.025	0.195	0.22	0.095	2.94
